# Supplementary material for: Correlation Study Between Canopy Temperature (CT) and Wheat Yield and Quality Based on Infrared Imaging Camera
Source: Plants (Basel). 2025 Jan 30;14(3):411. doi: 10.3390/plants14030411 (PMC11820293; doi:10.3390/plants14030411)
Supplement: Supplementary file 1 [file plants-14-00411-s001.zip]

Archive with 1 entries (1 files):
- plants-3422187-supplementary.pdf
